# Supplementary material for: Plasmodium falciparum genetic diversity and multiplicity of infection based on msp-1, msp-2, glurp and microsatellite genetic markers in sub-Saharan Africa: a systematic review and meta-analysis
Source: Malar J. 2024 Apr 8;23:97. doi: 10.1186/s12936-024-04925-y (PMC11000358; doi:10.1186/s12936-024-04925-y)
Supplement: Supplementary file 2 — Additional file 2. Screening criteria. [file 12936_2024_4925_MOESM2_ESM.xls]

## Sheet: ASSESSING FOR ELIGIBILITY
Plasmodium falciparum genetic diversity and multiplicity of infection based on msp-1, msp-2, glurp and microsatellite genetic markers in sub-Saharan Africa: a systematic review and meta-analysis
CRITERIA FOR ARTICLE SCREENING
Instructions:
Proceed through the questions in order. Note that an “unclear” answer never excludes a study. The questions are designed to be as objective as possible. The questions are meant to start with those easier to ascertain and progress to those that will be harder to answer based on a quick read. The screener should feel confident of any “yes” or “no” answer used to exclude a study. If you are unsure a…
Review criteria for title and abstract
1	Is the article in English ?
	IF NO, THEN CODE "EXCLUDE NOT ENGLISH"
2	Is the Title on P. falciparum genetic diversity and or MOI ?
	IF NO, THEN CODE "EXCLUDE STUDY NOT ABOUT P. FALCIPARUM GENETIC DIVERSITY AND MOI"
3	Is the study published in -reviewed journals from January 2000 and June 2023?
	IF NO, THEN CODE "EXCLUDE - PRE-2000"
4	Does the abstract report about P. falciparum genetic diversity and or MOI ?
	IF NO, THEN CODE "EXCLUDE DOES NOT REPORT P. FALCIPARUM GENETIC DIVERSITY AND MOI"
Review criteria for full text assessment
5	Does the population live in an Subsaharan Africa malaria affected country?
	IFNO, THEN CODE "EXLUDE STUDY NOT IN AFRICAN COUNTRY"
6	Was the study conducted a mong human population?
	IF NO, THE CODE "EXLUDE STUDY NOT AMONG HUMAN POPULATION"
7	Is the study an observational study (cross-sectional, case-control, or cohort studies) or interventional studies (randomized controlled trials )?
	IF NO, THEN CODE "EXCLUDE - STUDY DESIGN NOT APPROPRIATE"
8	Was genotyping done following appropriate laboratory molecular methods (DNA extraction, PCR and then fragment analysis?
	IF NO, THEN CODE "EXLUDE- NON APPROPRIATE LABORATORY METHODS"
9	Did the study name and or list the genotyped markers?
	IF NO, THEN CODE "EXCLUDE - GENOTYPED MARKERS NOT STATED"
Review criteria: outcome of interest
10	Did the study report P. falciparum genetic diversity using appropriate indices like expected heterozygosity and or allele frequencies of genotyped markers?
	IF NO, THEN CODE "EXCLUDE GENETIC DIVERSITY NOT WELL REPORTED"
11	Did the study report P. falciparum MOI by stating over all mean MOI, and or percentage of clonal infections or MOI by each genotyped marker?
	IF NO, THEN CODE "EXCLUDE MOI NOT WELL REPORED"
12	Is the study same as one you have encountered before in this set of studies and your sure it is repeated?
	IF YES, THEN APPLY THE "EXCLUDE - DUPLICATE"
13	IF YOU HAVE REACHED THIS POINT AND HAVE NOT APPLIED A CODE IN ACCORDANCE WITH ANY OF THE ABOVE, CODE "INCLUDE "
